# Supplementary material for: Quantification of ∆9-tetrahydrocannabinol, 11-OH-THC, THC-COOH, hexahydrocannabinol, and cannabidiol in human plasma and blood by liquid chromatography–tandem mass spectrometry
Source: J Anal Toxicol. 2024 Dec 5;49(2):85–95. doi: 10.1093/jat/bkae094 (PMC11829072; doi:10.1093/jat/bkae094)
Supplement: bkae094_Supp [file bkae094_supp.zip]

Archive with 1 entries (1 files):
- jat-24-4269-File004.docx
